# Supplementary material for: Depression in Central and Eastern Europe: How Much It Costs? Cost of Depression in Romania
Source: Healthcare (Basel). 2023 Mar 22;11(6):921. doi: 10.3390/healthcare11060921 (PMC10048715; doi:10.3390/healthcare11060921)
Supplement: Supplementary file 1 [file healthcare-11-00921-s001.zip]

Archive with 1 entries (1 files):
- healthcare-2229053-supplementary.pdf
